# Supplementary material for: Functional Adhesives for a Restorative Future
Source: J Funct Biomater. 2026 Jul 6;17(7):329. doi: 10.3390/jfb17070329 (PMC13412557; doi:10.3390/jfb17070329)
Supplement: Supplementary file 1 [file jfb-17-00329-s001.zip]

Archive with 1 entries (1 files):
- jfb-4279653-supplementary.pdf
